# Supplementary material for: Methylartist: tools for visualizing modified bases from nanopore sequence data
Source: Bioinformatics. 2022 Apr 28;38(11):3109–12. doi: 10.1093/bioinformatics/btac292 (PMC9154218; doi:10.1093/bioinformatics/btac292)
Supplement: btac292_Supplementary_Data [file btac292_supplementary_data.zip]

Archive with 2 entries (2 files):
- Methylartist Supplemental Material.pdf
- Table S1.xlsx
